# Supplementary material for: Depression and Anxiety in Association with Polypharmacy in Patients with Multiple Sclerosis
Source: J Clin Med. 2023 Aug 18;12(16):5379. doi: 10.3390/jcm12165379 (PMC10456074; doi:10.3390/jcm12165379)
Supplement: Supplementary file 1 [file jcm-12-05379-s001.zip]

Archive with 4 entries (4 files):
- Supplementary Document S1.pdf
- Supplementary Table S1.pdf
- Supplementary Table S2.pdf
- Supplementary Table S3.pdf
